# Supplementary material for: Synthesis and Antiproliferative Activity of 2,6-Disubstituted Imidazo[4,5-b]pyridines Prepared by Suzuki Cross Coupling
Source: Molecules. 2023 Oct 21;28(20):7208. doi: 10.3390/molecules28207208 (PMC10608878; doi:10.3390/molecules28207208)
Supplement: Supplementary file 1 [file molecules-28-07208-s001.zip]

Archive with 1 entries (1 files):
- molecules-2648746-supplementary.pdf
